# Supplementary material for: The impact of crowd effects on home advantage of football matches during the COVID-19 pandemic—A systematic review
Source: PLoS One. 2023 Nov 16;18(11):e0289899. doi: 10.1371/journal.pone.0289899 (PMC10653546; doi:10.1371/journal.pone.0289899)
Supplement: S1 Checklist — (ZIP) [file pone.0289899.s001.zip]

Archive with 1 entries (1 files):
- PRISMA checklist.doc
